# Supplementary material for: Spatiotemporal Dynamics in Prespeech Semantic Category Decoding: An Intracranial EEG Study
Source: eNeuro. 2026 Apr 21;13(4):ENEURO.0254-25.2026. doi: 10.1523/ENEURO.0254-25.2026 (PMC13116012; doi:10.1523/ENEURO.0254-25.2026)
Supplement: Data 1 — Code used in the analyses described in the manuscript. The file 2.4_preprocessing_sub16.m provides an example of the preprocessing procedures applied to the ECoG data. The script 2.5-2.7_decoding_semantic_left.py was used for feature selection, time-resolved decoding, cross-temporal regression analysis, and figure generation. Download Data 1, ZIP file. [file eneuro-13-ENEURO.0254-25.2026-s002.zip]

Archive with 2 entries (2 files):
- 2.4_preprocessing_sub16.m
- 2.5-2.7_decoding_semantic_left.py
